# Supplementary material for: Enhancing semantic belief function to handle decision conflicts in SoS using k-means clustering
Source: PeerJ Comput Sci. 2021 Apr 7;7:e468. doi: 10.7717/peerj-cs.468 (PMC8049125; doi:10.7717/peerj-cs.468)
Supplement: Supplemental Information 3 [file peerj-cs-07-468-s003.txt]

import os

from os import path
from glob import glob
import argparse
import multiprocessing
import time
import traceback
import math

import numpy as np
from sklearn.cluster import MeanShift, estimate_bandwidth

from itertools import cycle

'''
I do something like:
    find path/unit_loc_dump/10 -name 'TL_*.rep' |xargs -n1 -I% -P10 python cluster.py -i % -o path/battles/cluster/10/ -x 200 -y 200 -t 20 -b 0.5
'''

parser = argparse.ArgumentParser(description='Cluster some starcraft dumped replays. Each t is actually 3 frames combined')
parser.add_argument('-i', '--input', required=True, help='input glob')
parser.add_argument('-o', '--output', required=True, help='output folder')
# for -x, -y, -t, if you have none of --mrel, --trel, or --unit, then it behaves
# like division: x /= (args.x) is done. If you do have one of the --*rel or
# --unit options, instead it does x *= (args.x)
parser.add_argument('-x', '--x_scale', default=1, type=float, help='scale x axis, x /= x_scale')
parser.add_argument('-y', '--y_scale', default=1, type=float, help='scale y ayis, y /= y_scale')
parser.add_argument('-t', '--t_scale', default=1, type=float, help='scale t atis, t /= t_scale')
parser.add_argument('-b', '--bandwidth', default=-1, type=float, help='Bandwidth for mean shift, use a negative number to force autodetection')
parser.add_argument('--mrel', action='store_true', default=False, help='x_scale and y_scale accepts a decimal, and x and y are scaled to 1')
parser.add_argument('--trel', action='store_true', default=False, help='t_scale accepts a decimal, and t is scaled to 1')
parser.add_argument('--unit', action='store_true', default=False,
                    help='Use N(0, 1) normalization, incomaptible with mrel and trel.'
                         '--{x,y,t}_scale are used as decimals')
parser.add_argument('--min_deaths', default=3, type=int, help='How many deaths in each cluster is a "battle"')
# This parameter is pretty sensitive, I found that 0.5 is too high. I haven't
# experimented whether it's too low or the averaging centers approach is too
# heavy-handed.
parser.add_argument('--merge_sim', default=0.4, type=float,
                    help='If two bounding boxes are more than this similar (via Jaccard), merge them')
parser.add_argument('--bound_with_deaths', default=False, action='store_true',
                    help='Build bounding boxes with just deaths')

parser.add_argument('--t_padding', default=2, type=float,
                    help='Seconds before and after deaths to pad to')

parser.add_argument('-s', '--show', action='store_true', default=False, help='Whether to show plot or not')

args = parser.parse_args()
import matplotlib
if not args.show:
    matplotlib.use('Agg')
import matplotlib.pyplot as plt
from mpl_toolkits.mplot3d import Axes3D

# Only the combat units
id2unit = [
    ("Terran_Marine", "0"),
    ("Terran_Ghost", "1"),
    ("Terran_Vulture", "2"),
    ("Terran_Goliath", "3"),
    ("Terran_Siege_Tank_Tank_Mode", "5"),
    ("Terran_SCV", "7"),
    ("Terran_Wraith", "8"),
    ("Terran_Science_Vessel", "9"),
    ("Terran_Dropship", "11"),
    ("Terran_Battlecruiser", "12"),
    ("Terran_Vulture_Spider_Mine", "13"),
    ("Terran_Nuclear_Missile", "14"),
    ("Terran_Civilian", "15"),
    ("Terran_Siege_Tank_Siege_Mode", "30"),
    ("Terran_Firebat", "32"),
    #("Spell_Scanner_Sweep", "33"),
    ("Terran_Medic", "34"),
    # ("Zerg_Larva", "35"),
    # ("Zerg_Egg", "36"),
    ("Zerg_Zergling", "37"),
    ("Zerg_Hydralisk", "38"),
    ("Zerg_Ultralisk", "39"),
    ("Zerg_Broodling", "40"),
    ("Zerg_Drone", "41"),
    ("Zerg_Overlord", "42"),
    ("Zerg_Mutalisk", "43"),
    ("Zerg_Guardian", "44"),
    ("Zerg_Queen", "45"),
    ("Zerg_Defiler", "46"),
    ("Zerg_Scourge", "47"),
    ("Zerg_Infested_Terran", "50"),
    ("Terran_Valkyrie", "58"),
    ("Zerg_Cocoon", "59"),
    ("Protoss_Corsair", "60"),
    ("Protoss_Dark_Templar", "61"),
    ("Zerg_Devourer", "62"),
    ("Protoss_Dark_Archon", "63"),
    ("Protoss_Probe", "64"),
    ("Protoss_Zealot", "65"),
    ("Protoss_Dragoon", "66"),
    ("Protoss_High_Templar", "67"),
    ("Protoss_Archon", "68"),
    ("Protoss_Shuttle", "69"),
    ("Protoss_Scout", "70"),
    ("Protoss_Arbiter", "71"),
    ("Protoss_Carrier", "72"),
    # ("Protoss_Interceptor", "73"),
    ("Protoss_Reaver", "83"),
    ("Protoss_Observer", "84"),
    # ("Protoss_Scarab", "85"),
    # ("Critter_Rhynadon", "89"),
    # ("Critter_Bengalaas", "90"),
    # ("Critter_Scantid", "93"),
    # ("Critter_Kakaru", "94"),
    # ("Critter_Ragnasaur", "95"),
    # ("Critter_Ursadon", "96"),
    ("Zerg_Lurker_Egg", "97"),
    ("Zerg_Lurker", "103"),
    # ("Spell_Disruption_Web", "105"),
    # ("Terran_Command_Center", "106"),
    # ("Terran_Comsat_Station", "107"),
    # ("Terran_Nuclear_Silo", "108"),
    # ("Terran_Supply_Depot", "109"),
    # ("Terran_Refinery", "110"),
    # ("Terran_Barracks", "111"),
    # ("Terran_Academy", "112"),
    # ("Terran_Factory", "113"),
    # ("Terran_Starport", "114"),
    # ("Terran_Control_Tower", "115"),
    # ("Terran_Science_Facility", "116"),
    # ("Terran_Covert_Ops", "117"),
    # ("Terran_Physics_Lab", "118"),
    # ("Terran_Machine_Shop", "120"),
    # ("Terran_Engineering_Bay", "122"),
    # ("Terran_Armory", "123"),
    ("Terran_Missile_Turret", "124"),
    ("Terran_Bunker", "125"),
    # ("Zerg_Infested_Command_Center", "130"),
    # ("Zerg_Hatchery", "131"),
    # ("Zerg_Lair", "132"),
    # ("Zerg_Hive", "133"),
    # ("Zerg_Nydus_Canal", "134"),
    # ("Zerg_Hydralisk_Den", "135"),
    # ("Zerg_Defiler_Mound", "136"),
    # ("Zerg_Greater_Spire", "137"),
    # ("Zerg_Queens_Nest", "138"),
    # ("Zerg_Evolution_Chamber", "139"),
    # ("Zerg_Ultralisk_Cavern", "140"),
    # ("Zerg_Spire", "141"),
    # ("Zerg_Spawning_Pool", "142"),
    ("Zerg_Creep_Colony", "143"),
    ("Zerg_Spore_Colony", "144"),
    ("Zerg_Sunken_Colony", "146"),
    # ("Zerg_Extractor", "149"),
    # ("Protoss_Nexus", "154"),
    # ("Protoss_Robotics_Facility", "155"),
    # ("Protoss_Pylon", "156"),
    # ("Protoss_Assimilator", "157"),
    # ("Protoss_Observatory", "159"),
    # ("Protoss_Gateway", "160"),
    # ("Protoss_Photon_Cannon", "162"),
    # ("Protoss_Citadel_of_Adun", "163"),
    # ("Protoss_Cybernetics_Core", "164"),
    # ("Protoss_Templar_Archives", "165"),
    # ("Protoss_Forge", "166"),
    # ("Protoss_Stargate", "167"),
    # ("Protoss_Fleet_Beacon", "169"),
    # ("Protoss_Arbiter_Tribunal", "170"),
    # ("Protoss_Robotics_Support_Bay", "171"),
    ("Protoss_Shield_Battery", "172"),
    # ("Resource_Mineral_Field", "176"),
    # ("Resource_Mineral_Field_Type_2", "177"),
    # ("Resource_Mineral_Field_Type_3", "178"),
    # ("Resource_Vespene_Geyser", "188"),
    # ("Spell_Dark_Swarm", "202"),
]
id2unit = {int(b): a for a, b in id2unit}
badunits = np.array(list(id2unit.keys()))


def parse_file(fn):
    with open(fn) as infile:
        data = infile.readlines()
    max_y, max_x, max_t = [int(x) for x in data[0].split(' ')]
    data = [np.fromstring(d, dtype='int32', sep=' ').reshape(-1, 5) for d in data[1:] if d.strip() != ""]
    data = [d[d[:, 0] != -1] for d in data]
    data = [d[np.in1d(d[:, 2], badunits, True)] for d in data]
    ids = [d[:, 1] for d in data]
    deaths = [np.setdiff1d(x, y, assume_unique=True) for x, y in zip(ids[:-1], ids[1:])]
    xyt = []
    for t, (d, death) in enumerate(zip(data[:-1], deaths)):
        dead = np.compress(np.in1d(d[:, 1], death), d, axis=0)
        if dead.size > 0:
            xyt.append(np.concatenate([dead[:, 3:], t * np.ones((death.size, 1))], axis=1))
    if len(xyt) == 0:
        return data, xyt, lambda x: x, lambda x: x, False, None
    xyt = np.concatenate(xyt, axis=0)

    if args.unit:
        if args.mrel or args.trel:
            raise ValueError("Cannot supply both --unit and one of --mrel or --trel")
        mean = xyt.mean(axis=0)
        std = xyt.std(axis=0) + 1e-2

    xs, ys, ts = args.x_scale, args.y_scale, args.t_scale
    if args.mrel:
        xs /= max_x
        ys /= max_y
    elif not args.unit:
        xs = 1 / xs
        ys = 1 / ys
    if args.trel:
        ts /= max_t
    elif not args.unit:
        ts = 0.042 * 3 / ts  # convert frames to seconds

    scalar = np.array([xs, ys, ts])

    def transform(xyt):
        if args.unit:
            xyt = (xyt - mean) / std
        return xyt * scalar

    teams = [d[:, 0] for d in data]
    teams = np.unique(np.concatenate(teams))

    def untransform(xyt):
        if args.unit:
            xyt = xyt * std + mean
        return xyt / scalar

    return data, transform(xyt), transform, untransform, teams.size <= 3, (max_x, max_y, max_t)


def drawbox(ax, rectangle, color='b', alpha=0.2):
    x = rectangle[0:2]
    y = rectangle[2:4]
    z = rectangle[4:6]
    for i in x:
        Y, Z = np.meshgrid(y, z)
        ax.plot_surface(i, Y, Z, alpha=alpha, color=color)
    for i in y:
        X, Z = np.meshgrid(x, z)
        ax.plot_surface(X, i, Z, alpha=alpha, color=color)
    for i in z:
        X, Y = np.meshgrid(x, y)
        ax.plot_surface(X, Y, i, alpha=alpha, color=color)


def cluster(arg):
    infn, outfn = arg
    outfn = outfn[:-4]
    _cluster(infn, outfn)
    '''
    for i in range(10):
        try:
            _cluster(infn, outfn)
            return
        except:
            traceback.print_exc()
            try:
                os.remove(outfn + '.lock')
            except:
                pass
            time.sleep(1)
    print("FAILED {} => {}".format(infn, outfn))
    '''


def _cluster(infn, outfn):
    if path.exists(outfn + '.lock') or path.exists(outfn + '.txt'):
        return
    open(outfn + '.lock', 'w').close()
    print("doing " + infn)
    data, xyt, transform, untransform, valid, maxes = parse_file(infn)
    if not valid:
        return
    bandwidth = args.bandwidth
    if bandwidth < 0:
        bandwidth = estimate_bandwidth(xyt, quantile=0.2, n_samples=500)

    ms = MeanShift(bandwidth=bandwidth, bin_seeding=True)
    ms.fit(xyt)
    centers = ms.cluster_centers_
    radius = bandwidth
    centers = untransform(centers)
    radius = untransform(radius)
    xyt = untransform(xyt)

    labels = ms.labels_
    labels_unique = np.unique(labels)
    n_clusters_ = len(labels_unique)
    few = np.bincount(labels) < args.min_deaths
    extract_battles(outfn + '.txt', data, ms, maxes, xyt, transform, untransform)

    fig = plt.figure()
    ax = fig.add_subplot(111, projection='3d')
    colors = cycle('bgrcmykbgrcmykbgrcmykbgrcmyk')
    for k, too_few in zip(range(n_clusters_), few):
        my_members = labels == k
        cluster_center = centers[k]
        if too_few:
            col = 'black'
        else:
            col = next(colors)
            ax.scatter(cluster_center[0], cluster_center[1], cluster_center[2], 'o', c=col, s=100)
        ax.scatter(xyt[my_members, 0], xyt[my_members, 1], xyt[my_members, 2], c=col)
    if args.show:
        plt.show()
    plt.savefig(outfn + ".png")
    plt.close(fig)
    try:
        os.remove(outfn + '.lock')
    except:
        pass


def radius_to_rect(center, x_radius, y_radius, maxes, before, after):
    x_max, y_max, t_max = maxes
    before = math.floor(max(0, before))
    after = math.ceil(min(t_max, after))
    xmin = center[0] - x_radius
    xmin = max(0, min(xmin, x_max - 2 * x_radius))
    xmax = center[0] + x_radius
    xmax = min(x_max, max(2 * x_radius, xmax))
    ymin = center[1] - y_radius
    ymin = max(0, min(ymin, y_max - 2 * y_radius))
    ymax = center[1] + y_radius
    ymax = min(y_max, max(2 * y_radius, ymax))

    xmin, xmax, ymin, ymax = [int(x) for x in [xmin, xmax, ymin, ymax]]

    return (xmin, xmax, ymin, ymax, before, after)


def filter_rectangle(units, rectangle, maxes):
    xmin, xmax, ymin, ymax, before, after = rectangle
    units = np.concatenate(units[before:after])
    fx = units[:, 3]
    fy = units[:, 4]
    return units[
        (fx >= xmin) * (fx <= xmax) *
        (fy >= ymin) * (fy <= ymax)]


def extract_battles(outfn, data, ms, maxes, deaths, transform, untransform,
                    x_radius=100, y_radius=100,
                    ):
    '''
    Outputs a text file to `outfn`
    Each battle is
        xmin, xmax, ymin, ymax, tmin, tmax
        list of units and counts for player 0
        list of units and counts ids for player 1
    repeated for every battle that occurs.
    '''
    max_x, max_y, max_t = maxes
    if args.bound_with_deaths:
        predict_with = deaths
    else:
        cdata = [np.concatenate([d, t * np.ones((d.shape[0], 1))], axis=1) for t, d in enumerate(data)]
        cdata = np.concatenate(cdata)
        predict_with = cdata[:, 3:]
    predict_with = transform(predict_with)
    x = ms.predict(predict_with)
    labels = ms.labels_
    few = np.bincount(labels) < args.min_deaths
    labels_unique = np.unique(labels)
    n_clusters_ = len(labels_unique)
    out = []
    rects = []
    for k, too_few in zip(range(n_clusters_), few):
        if too_few:
            continue
        center = ms.cluster_centers_[k]
        my_members = x == k
        units = predict_with[my_members]
        times = units[:, -1]
        if times.size == 0:
            continue
        unnormalized = untransform(((0, 0, times.min()), (0, 0, times.max())))
        start = int(unnormalized[0, 2])
        end = int(unnormalized[1, 2])

        # x seconds before first death and x after last death
        before = args.t_padding * 8
        after = args.t_padding * 8
        rectangle = radius_to_rect(untransform(center), x_radius, y_radius,
                                   maxes, start - before, end + after)

        rects.append((center, rectangle))

    # Merge highly similar rectangles by averaging centers greedily
    # Only stop when there are no possible merges left
    i = 0
    while i < len(rects) - 1:
        length = len(rects)
        j = i + 1
        while j < len(rects):
            c1, rect = rects[i]
            xmin1, xmax1, ymin1, ymax1, tmin1, tmax1 = rect
            c2, rect = rects[j]
            xmin2, xmax2, ymin2, ymax2, tmin2, tmax2 = rect

            A1 = (xmax1 - xmin1) * (ymax1 - ymin1) * (tmax1 - tmin1)
            A2 = (xmax2 - xmin2) * (ymax2 - ymin2) * (tmax2 - tmin2)

            A_intersect = (
                max(0, min(xmax1, xmax2) - max(xmin1, xmin2)) *
                max(0, min(ymax1, ymax2) - max(ymin1, ymin2)) *
                max(0, min(tmax1, tmax2) - max(tmin1, tmin2))
            )

            if A_intersect / float(A1 + A2 - A_intersect) > args.merge_sim:
                tmin = min(tmin1, tmin2)
                tmax = max(tmax1, tmax2)
                c = (c1 + c2) / 2  # weight this by unit number if results are bad
                rect = radius_to_rect(c, x_radius, y_radius, maxes, tmin, tmax)
                rects[i] = (c, rect)
                del rects[j]
            else:
                j += 1
        if len(rects) == length:
            i += 1
        else:
            i = 0

    for item in rects:
        _, rectangle = item
        filtered_units = filter_rectangle(data, rectangle, maxes)
        team0 = filtered_units[:, 0] == 0
        if not any(team0) or all(team0):  # bad cluster
            continue

        t0 = filtered_units[team0]
        t0 = t0[t0[:, 1].argsort()]
        unique = np.diff(t0[:, 1], axis=0) > 0
        unique = np.append(unique, True)
        u0 = t0[unique]
        bc0 = np.bincount(u0[:, 2])

        t1 = filtered_units[np.logical_not(team0)]
        t1 = t1[t1[:, 1].argsort()]
        unique = np.diff(t1[:, 1], axis=0) > 0
        unique = np.append(unique, True)
        u1 = t1[unique]
        bc1 = np.bincount(u1[:, 2])

        out.append(",".join(str(x) for x in rectangle))
        out.append(",".join(
            "{}: {}".format(id2unit[id], c)
            for id, c in zip(np.nonzero(bc0)[0], bc0[bc0 > 0]) if id in id2unit))
        out.append(",".join(
            "{}: {}".format(id2unit[id], c)
            for id, c in zip(np.nonzero(bc1)[0], bc1[bc1 > 0]) if id in id2unit))

    with open(outfn, 'w') as f:
        f.write("\n".join(out))

    return rects


if __name__ == "__main__":
    files = glob(args.input)
    os.makedirs(path.abspath(args.output), exist_ok=True)
    # [cluster((fn, path.join(args.output, path.basename(fn)))) for fn in files]
    p = multiprocessing.Pool()
    p.map(cluster, [(fn, path.join(args.output, path.basename(fn))) for fn in files])
